# Supplementary material for: Facial EMG Correlates of Subjective Hedonic Responses During Food Consumption
Source: Nutrients. 2020 Apr 22;12(4):1174. doi: 10.3390/nu12041174 (PMC7230625; doi:10.3390/nu12041174)
Supplement: Supplementary file 1 [file nutrients-12-01174-s001.zip]

Archive with 2 entries (2 files):
- TableS1S2/SuppTable1_200318.doc
- TableS1S2/SuppTable2_200318.doc
